# Supplementary material for: News trends and web search query of HIV/AIDS in Hong Kong
Source: PLoS One. 2017 Sep 18;12(9):e0185004. doi: 10.1371/journal.pone.0185004 (PMC5602633; doi:10.1371/journal.pone.0185004)
Supplement: S2 Table — (XLSX) [file pone.0185004.s002.xlsx]

## Sheet: Google Trends - AIDS
Date	aids
2004-01-04 - 2004-01-10	14	2005-01-02 - 2005-01-08	14	2006-01-01 - 2006-01-07	9	2007-01-07 - 2007-01-13	17	2008-01-06 - 2008-01-12	17	2009-01-04 - 2009-01-10	11	2010-01-03 - 2010-01-09	11	2011-01-02 - 2011-01-08	7	2012-01-01 - 2012-01-07	5	2013-01-06 - 2013-01-12	5	2014-01-05 - 2014-01-11	4
2004-01-11 - 2004-01-17	6	2005-01-09 - 2005-01-15	14	2006-01-08 - 2006-01-14	17	2007-01-14 - 2007-01-20	16	2008-01-13 - 2008-01-19	11	2009-01-11 - 2009-01-17	10	2010-01-10 - 2010-01-16	7	2011-01-09 - 2011-01-15	6	2012-01-08 - 2012-01-14	5	2013-01-13 - 2013-01-19	4	2014-01-12 - 2014-01-18	6
2004-01-18 - 2004-01-24	15	2005-01-16 - 2005-01-22	18	2006-01-15 - 2006-01-21	20	2007-01-21 - 2007-01-27	8	2008-01-20 - 2008-01-26	8	2009-01-18 - 2009-01-24	12	2010-01-17 - 2010-01-23	10	2011-01-16 - 2011-01-22	8	2012-01-15 - 2012-01-21	5	2013-01-20 - 2013-01-26	5	2014-01-19 - 2014-01-25	4
2004-01-25 - 2004-01-31	22	2005-01-23 - 2005-01-29	12	2006-01-22 - 2006-01-28	16	2007-01-28 - 2007-02-03	14	2008-01-27 - 2008-02-02	17	2009-01-25 - 2009-01-31	8	2010-01-24 - 2010-01-30	10	2011-01-23 - 2011-01-29	6	2012-01-22 - 2012-01-28	4	2013-01-27 - 2013-02-02	4	2014-01-26 - 2014-02-01	4
2004-02-01 - 2004-02-07	10	2005-01-30 - 2005-02-05	7	2006-01-29 - 2006-02-04	8	2007-02-04 - 2007-02-10	9	2008-02-03 - 2008-02-09	8	2009-02-01 - 2009-02-07	12	2010-01-31 - 2010-02-06	12	2011-01-30 - 2011-02-05	5	2012-01-29 - 2012-02-04	7	2013-02-03 - 2013-02-09	5	2014-02-02 - 2014-02-08	4
2004-02-08 - 2004-02-14	9	2005-02-06 - 2005-02-12	9	2006-02-05 - 2006-02-11	18	2007-02-11 - 2007-02-17	7	2008-02-10 - 2008-02-16	7	2009-02-08 - 2009-02-14	10	2010-02-07 - 2010-02-13	6	2011-02-06 - 2011-02-12	7	2012-02-05 - 2012-02-11	9	2013-02-10 - 2013-02-16	5	2014-02-09 - 2014-02-15	4
2004-02-15 - 2004-02-21	8	2005-02-13 - 2005-02-19	26	2006-02-12 - 2006-02-18	19	2007-02-18 - 2007-02-24	12	2008-02-17 - 2008-02-23	15	2009-02-15 - 2009-02-21	15	2010-02-14 - 2010-02-20	9	2011-02-13 - 2011-02-19	6	2012-02-12 - 2012-02-18	6	2013-02-17 - 2013-02-23	4	2014-02-16 - 2014-02-22	5
2004-02-22 - 2004-02-28	12	2005-02-20 - 2005-02-26	29	2006-02-19 - 2006-02-25	15	2007-02-25 - 2007-03-03	15	2008-02-24 - 2008-03-01	12	2009-02-22 - 2009-02-28	11	2010-02-21 - 2010-02-27	12	2011-02-20 - 2011-02-26	9	2012-02-19 - 2012-02-25	6	2013-02-24 - 2013-03-02	5	2014-02-23 - 2014-03-01	4
2004-02-29 - 2004-03-06	23	2005-02-27 - 2005-03-05	12	2006-02-26 - 2006-03-04	8	2007-03-04 - 2007-03-10	9	2008-03-02 - 2008-03-08	13	2009-03-01 - 2009-03-07	13	2010-02-28 - 2010-03-06	13	2011-02-27 - 2011-03-05	7	2012-02-26 - 2012-03-03	7	2013-03-03 - 2013-03-09	6	2014-03-02 - 2014-03-08	6
2004-03-07 - 2004-03-13	21	2005-03-06 - 2005-03-12	19	2006-03-05 - 2006-03-11	13	2007-03-11 - 2007-03-17	8	2008-03-09 - 2008-03-15	13	2009-03-08 - 2009-03-14	11	2010-03-07 - 2010-03-13	10	2011-03-06 - 2011-03-12	8	2012-03-04 - 2012-03-10	7	2013-03-10 - 2013-03-16	6	2014-03-09 - 2014-03-15	6
2004-03-14 - 2004-03-20	19	2005-03-13 - 2005-03-19	14	2006-03-12 - 2006-03-18	12	2007-03-18 - 2007-03-24	9	2008-03-16 - 2008-03-22	13	2009-03-15 - 2009-03-21	9	2010-03-14 - 2010-03-20	11	2011-03-13 - 2011-03-19	9	2012-03-11 - 2012-03-17	7	2013-03-17 - 2013-03-23	7	2014-03-16 - 2014-03-22	5
2004-03-21 - 2004-03-27	14	2005-03-20 - 2005-03-26	11	2006-03-19 - 2006-03-25	16	2007-03-25 - 2007-03-31	13	2008-03-23 - 2008-03-29	7	2009-03-22 - 2009-03-28	6	2010-03-21 - 2010-03-27	15	2011-03-20 - 2011-03-26	7	2012-03-18 - 2012-03-24	6	2013-03-24 - 2013-03-30	5	2014-03-23 - 2014-03-29	5
2004-03-28 - 2004-04-03	25	2005-03-27 - 2005-04-02	21	2006-03-26 - 2006-04-01	11	2007-04-01 - 2007-04-07	17	2008-03-30 - 2008-04-05	12	2009-03-29 - 2009-04-04	10	2010-03-28 - 2010-04-03	9	2011-03-27 - 2011-04-02	9	2012-03-25 - 2012-03-31	6	2013-03-31 - 2013-04-06	5	2014-03-30 - 2014-04-05	5
2004-04-04 - 2004-04-10	25	2005-04-03 - 2005-04-09	17	2006-04-02 - 2006-04-08	16	2007-04-08 - 2007-04-14	13	2008-04-06 - 2008-04-12	12	2009-04-05 - 2009-04-11	11	2010-04-04 - 2010-04-10	11	2011-04-03 - 2011-04-09	10	2012-04-01 - 2012-04-07	6	2013-04-07 - 2013-04-13	5	2014-04-06 - 2014-04-12	6
2004-04-11 - 2004-04-17	22	2005-04-10 - 2005-04-16	15	2006-04-09 - 2006-04-15	20	2007-04-15 - 2007-04-21	10	2008-04-13 - 2008-04-19	11	2009-04-12 - 2009-04-18	12	2010-04-11 - 2010-04-17	8	2011-04-10 - 2011-04-16	7	2012-04-08 - 2012-04-14	8	2013-04-14 - 2013-04-20	6	2014-04-13 - 2014-04-19	5
2004-04-18 - 2004-04-24	17	2005-04-17 - 2005-04-23	14	2006-04-16 - 2006-04-22	12	2007-04-22 - 2007-04-28	16	2008-04-20 - 2008-04-26	13	2009-04-19 - 2009-04-25	8	2010-04-18 - 2010-04-24	11	2011-04-17 - 2011-04-23	9	2012-04-15 - 2012-04-21	8	2013-04-21 - 2013-04-27	7	2014-04-20 - 2014-04-26	4
2004-04-25 - 2004-05-01	21	2005-04-24 - 2005-04-30	9	2006-04-23 - 2006-04-29	11	2007-04-29 - 2007-05-05	12	2008-04-27 - 2008-05-03	9	2009-04-26 - 2009-05-02	10	2010-04-25 - 2010-05-01	10	2011-04-24 - 2011-04-30	7	2012-04-22 - 2012-04-28	5	2013-04-28 - 2013-05-04	4	2014-04-27 - 2014-05-03	4
2004-05-02 - 2004-05-08	18	2005-05-01 - 2005-05-07	24	2006-04-30 - 2006-05-06	22	2007-05-06 - 2007-05-12	8	2008-05-04 - 2008-05-10	8	2009-05-03 - 2009-05-09	8	2010-05-02 - 2010-05-08	12	2011-05-01 - 2011-05-07	8	2012-04-29 - 2012-05-05	7	2013-05-05 - 2013-05-11	6	2014-05-04 - 2014-05-10	5
2004-05-09 - 2004-05-15	20	2005-05-08 - 2005-05-14	12	2006-05-07 - 2006-05-13	13	2007-05-13 - 2007-05-19	9	2008-05-11 - 2008-05-17	11	2009-05-10 - 2009-05-16	9	2010-05-09 - 2010-05-15	8	2011-05-08 - 2011-05-14	6	2012-05-06 - 2012-05-12	7	2013-05-12 - 2013-05-18	5	2014-05-11 - 2014-05-17	4
2004-05-16 - 2004-05-22	30	2005-05-15 - 2005-05-21	9	2006-05-14 - 2006-05-20	14	2007-05-20 - 2007-05-26	10	2008-05-18 - 2008-05-24	7	2009-05-17 - 2009-05-23	8	2010-05-16 - 2010-05-22	11	2011-05-15 - 2011-05-21	6	2012-05-13 - 2012-05-19	4	2013-05-19 - 2013-05-25	5	2014-05-18 - 2014-05-24	4
2004-05-23 - 2004-05-29	35	2005-05-22 - 2005-05-28	20	2006-05-21 - 2006-05-27	17	2007-05-27 - 2007-06-02	10	2008-05-25 - 2008-05-31	8	2009-05-24 - 2009-05-30	7	2010-05-23 - 2010-05-29	6	2011-05-22 - 2011-05-28	5	2012-05-20 - 2012-05-26	3	2013-05-26 - 2013-06-01	4	2014-05-25 - 2014-05-31	5
2004-05-30 - 2004-06-05	22	2005-05-29 - 2005-06-04	15	2006-05-28 - 2006-06-03	15	2007-06-03 - 2007-06-09	12	2008-06-01 - 2008-06-07	8	2009-05-31 - 2009-06-06	7	2010-05-30 - 2010-06-05	10	2011-05-29 - 2011-06-04	9	2012-05-27 - 2012-06-02	5	2013-06-02 - 2013-06-08	3	2014-06-01 - 2014-06-07	5
2004-06-06 - 2004-06-12	16	2005-06-05 - 2005-06-11	21	2006-06-04 - 2006-06-10	13	2007-06-10 - 2007-06-16	12	2008-06-08 - 2008-06-14	11	2009-06-07 - 2009-06-13	10	2010-06-06 - 2010-06-12	7	2011-06-05 - 2011-06-11	8	2012-06-03 - 2012-06-09	4	2013-06-09 - 2013-06-15	5	2014-06-08 - 2014-06-14	4
2004-06-13 - 2004-06-19	20	2005-06-12 - 2005-06-18	8	2006-06-11 - 2006-06-17	11	2007-06-17 - 2007-06-23	10	2008-06-15 - 2008-06-21	9	2009-06-14 - 2009-06-20	9	2010-06-13 - 2010-06-19	6	2011-06-12 - 2011-06-18	6	2012-06-10 - 2012-06-16	5	2013-06-16 - 2013-06-22	4	2014-06-15 - 2014-06-21	5
2004-06-20 - 2004-06-26	27	2005-06-19 - 2005-06-25	5	2006-06-18 - 2006-06-24	16	2007-06-24 - 2007-06-30	13	2008-06-22 - 2008-06-28	8	2009-06-21 - 2009-06-27	7	2010-06-20 - 2010-06-26	7	2011-06-19 - 2011-06-25	7	2012-06-17 - 2012-06-23	3	2013-06-23 - 2013-06-29	4	2014-06-22 - 2014-06-28	5
2004-06-27 - 2004-07-03	15	2005-06-26 - 2005-07-02	14	2006-06-25 - 2006-07-01	13	2007-07-01 - 2007-07-07	9	2008-06-29 - 2008-07-05	12	2009-06-28 - 2009-07-04	7	2010-06-27 - 2010-07-03	5	2011-06-26 - 2011-07-02	5	2012-06-24 - 2012-06-30	5	2013-06-30 - 2013-07-06	6	2014-06-29 - 2014-07-05	4
2004-07-04 - 2004-07-10	10	2005-07-03 - 2005-07-09	14	2006-07-02 - 2006-07-08	9	2007-07-08 - 2007-07-14	11	2008-07-06 - 2008-07-12	5	2009-07-05 - 2009-07-11	7	2010-07-04 - 2010-07-10	6	2011-07-03 - 2011-07-09	5	2012-07-01 - 2012-07-07	5	2013-07-07 - 2013-07-13	3	2014-07-06 - 2014-07-12	5
2004-07-11 - 2004-07-17	22	2005-07-10 - 2005-07-16	14	2006-07-09 - 2006-07-15	8	2007-07-15 - 2007-07-21	11	2008-07-13 - 2008-07-19	12	2009-07-12 - 2009-07-18	13	2010-07-11 - 2010-07-17	7	2011-07-10 - 2011-07-16	5	2012-07-08 - 2012-07-14	4	2013-07-14 - 2013-07-20	4	2014-07-13 - 2014-07-19	8
2004-07-18 - 2004-07-24	19	2005-07-17 - 2005-07-23	9	2006-07-16 - 2006-07-22	11	2007-07-22 - 2007-07-28	14	2008-07-20 - 2008-07-26	9	2009-07-19 - 2009-07-25	6	2010-07-18 - 2010-07-24	7	2011-07-17 - 2011-07-23	5	2012-07-15 - 2012-07-21	4	2013-07-21 - 2013-07-27	4	2014-07-20 - 2014-07-26	5
2004-07-25 - 2004-07-31	16	2005-07-24 - 2005-07-30	12	2006-07-23 - 2006-07-29	10	2007-07-29 - 2007-08-04	15	2008-07-27 - 2008-08-02	11	2009-07-26 - 2009-08-01	8	2010-07-25 - 2010-07-31	6	2011-07-24 - 2011-07-30	6	2012-07-22 - 2012-07-28	4	2013-07-28 - 2013-08-03	5	2014-07-27 - 2014-08-02	4
2004-08-01 - 2004-08-07	13	2005-07-31 - 2005-08-06	7	2006-07-30 - 2006-08-05	18	2007-08-05 - 2007-08-11	11	2008-08-03 - 2008-08-09	7	2009-08-02 - 2009-08-08	5	2010-08-01 - 2010-08-07	7	2011-07-31 - 2011-08-06	3	2012-07-29 - 2012-08-04	5	2013-08-04 - 2013-08-10	5	2014-08-03 - 2014-08-09	6
2004-08-08 - 2004-08-14	16	2005-08-07 - 2005-08-13	15	2006-08-06 - 2006-08-12	17	2007-08-12 - 2007-08-18	7	2008-08-10 - 2008-08-16	7	2009-08-09 - 2009-08-15	6	2010-08-08 - 2010-08-14	7	2011-08-07 - 2011-08-13	5	2012-08-05 - 2012-08-11	6	2013-08-11 - 2013-08-17	3	2014-08-10 - 2014-08-16	5
2004-08-15 - 2004-08-21	19	2005-08-14 - 2005-08-20	9	2006-08-13 - 2006-08-19	7	2007-08-19 - 2007-08-25	10	2008-08-17 - 2008-08-23	8	2009-08-16 - 2009-08-22	11	2010-08-15 - 2010-08-21	9	2011-08-14 - 2011-08-20	6	2012-08-12 - 2012-08-18	3	2013-08-18 - 2013-08-24	4	2014-08-17 - 2014-08-23	4
2004-08-22 - 2004-08-28	9	2005-08-21 - 2005-08-27	16	2006-08-20 - 2006-08-26	12	2007-08-26 - 2007-09-01	10	2008-08-24 - 2008-08-30	10	2009-08-23 - 2009-08-29	7	2010-08-22 - 2010-08-28	8	2011-08-21 - 2011-08-27	6	2012-08-19 - 2012-08-25	4	2013-08-25 - 2013-08-31	5	2014-08-24 - 2014-08-30	5
2004-08-29 - 2004-09-04	18	2005-08-28 - 2005-09-03	20	2006-08-27 - 2006-09-02	16	2007-09-02 - 2007-09-08	13	2008-08-31 - 2008-09-06	6	2009-08-30 - 2009-09-05	7	2010-08-29 - 2010-09-04	8	2011-08-28 - 2011-09-03	9	2012-08-26 - 2012-09-01	4	2013-09-01 - 2013-09-07	5	2014-08-31 - 2014-09-06	6
2004-09-05 - 2004-09-11	21	2005-09-04 - 2005-09-10	16	2006-09-03 - 2006-09-09	16	2007-09-09 - 2007-09-15	9	2008-09-07 - 2008-09-13	11	2009-09-06 - 2009-09-12	10	2010-09-05 - 2010-09-11	9	2011-09-04 - 2011-09-10	7	2012-09-02 - 2012-09-08	4	2013-09-08 - 2013-09-14	4	2014-09-07 - 2014-09-13	3
2004-09-12 - 2004-09-18	19	2005-09-11 - 2005-09-17	28	2006-09-10 - 2006-09-16	12	2007-09-16 - 2007-09-22	13	2008-09-14 - 2008-09-20	9	2009-09-13 - 2009-09-19	11	2010-09-12 - 2010-09-18	6	2011-09-11 - 2011-09-17	7	2012-09-09 - 2012-09-15	6	2013-09-15 - 2013-09-21	6	2014-09-14 - 2014-09-20	4
2004-09-19 - 2004-09-25	19	2005-09-18 - 2005-09-24	13	2006-09-17 - 2006-09-23	8	2007-09-23 - 2007-09-29	11	2008-09-21 - 2008-09-27	7	2009-09-20 - 2009-09-26	11	2010-09-19 - 2010-09-25	6	2011-09-18 - 2011-09-24	7	2012-09-16 - 2012-09-22	6	2013-09-22 - 2013-09-28	5	2014-09-21 - 2014-09-27	4
2004-09-26 - 2004-10-02	16	2005-09-25 - 2005-10-01	14	2006-09-24 - 2006-09-30	11	2007-09-30 - 2007-10-06	12	2008-09-28 - 2008-10-04	7	2009-09-27 - 2009-10-03	10	2010-09-26 - 2010-10-02	8	2011-09-25 - 2011-10-01	6	2012-09-23 - 2012-09-29	5	2013-09-29 - 2013-10-05	4	2014-09-28 - 2014-10-04	4
2004-10-03 - 2004-10-09	16	2005-10-02 - 2005-10-08	14	2006-10-01 - 2006-10-07	18	2007-10-07 - 2007-10-13	11	2008-10-05 - 2008-10-11	11	2009-10-04 - 2009-10-10	14	2010-10-03 - 2010-10-09	8	2011-10-02 - 2011-10-08	6	2012-09-30 - 2012-10-06	5	2013-10-06 - 2013-10-12	5	2014-10-05 - 2014-10-11	5
2004-10-10 - 2004-10-16	12	2005-10-09 - 2005-10-15	15	2006-10-08 - 2006-10-14	17	2007-10-14 - 2007-10-20	9	2008-10-12 - 2008-10-18	10	2009-10-11 - 2009-10-17	9	2010-10-10 - 2010-10-16	8	2011-10-09 - 2011-10-15	5	2012-10-07 - 2012-10-13	6	2013-10-13 - 2013-10-19	5	2014-10-12 - 2014-10-18	4
2004-10-17 - 2004-10-23	11	2005-10-16 - 2005-10-22	18	2006-10-15 - 2006-10-21	10	2007-10-21 - 2007-10-27	12	2008-10-19 - 2008-10-25	18	2009-10-18 - 2009-10-24	9	2010-10-17 - 2010-10-23	6	2011-10-16 - 2011-10-22	6	2012-10-14 - 2012-10-20	7	2013-10-20 - 2013-10-26	4	2014-10-19 - 2014-10-25	4
2004-10-24 - 2004-10-30	15	2005-10-23 - 2005-10-29	16	2006-10-22 - 2006-10-28	15	2007-10-28 - 2007-11-03	10	2008-10-26 - 2008-11-01	7	2009-10-25 - 2009-10-31	11	2010-10-24 - 2010-10-30	5	2011-10-23 - 2011-10-29	5	2012-10-21 - 2012-10-27	5	2013-10-27 - 2013-11-02	4	2014-10-26 - 2014-11-01	5
2004-10-31 - 2004-11-06	27	2005-10-30 - 2005-11-05	18	2006-10-29 - 2006-11-04	9	2007-11-04 - 2007-11-10	16	2008-11-02 - 2008-11-08	9	2009-11-01 - 2009-11-07	12	2010-10-31 - 2010-11-06	5	2011-10-30 - 2011-11-05	6	2012-10-28 - 2012-11-03	5	2013-11-03 - 2013-11-09	5	2014-11-02 - 2014-11-08	5
2004-11-07 - 2004-11-13	12	2005-11-06 - 2005-11-12	8	2006-11-05 - 2006-11-11	18	2007-11-11 - 2007-11-17	14	2008-11-09 - 2008-11-15	14	2009-11-08 - 2009-11-14	10	2010-11-07 - 2010-11-13	8	2011-11-06 - 2011-11-12	6	2012-11-04 - 2012-11-10	5	2013-11-10 - 2013-11-16	4	2014-11-09 - 2014-11-15	5
2004-11-14 - 2004-11-20	22	2005-11-13 - 2005-11-19	18	2006-11-12 - 2006-11-18	13	2007-11-18 - 2007-11-24	14	2008-11-16 - 2008-11-22	12	2009-11-15 - 2009-11-21	13	2010-11-14 - 2010-11-20	8	2011-11-13 - 2011-11-19	8	2012-11-11 - 2012-11-17	7	2013-11-17 - 2013-11-23	6	2014-11-16 - 2014-11-22	5
2004-11-21 - 2004-11-27	17	2005-11-20 - 2005-11-26	25	2006-11-19 - 2006-11-25	12	2007-11-25 - 2007-12-01	21	2008-11-23 - 2008-11-29	15	2009-11-22 - 2009-11-28	14	2010-11-21 - 2010-11-27	9	2011-11-20 - 2011-11-26	8	2012-11-18 - 2012-11-24	6	2013-11-24 - 2013-11-30	6	2014-11-23 - 2014-11-29	7
2004-11-28 - 2004-12-04	98	2005-11-27 - 2005-12-03	100	2006-11-26 - 2006-12-02	51	2007-12-02 - 2007-12-08	19	2008-11-30 - 2008-12-06	41	2009-11-29 - 2009-12-05	25	2010-11-28 - 2010-12-04	16	2011-11-27 - 2011-12-03	15	2012-11-25 - 2012-12-01	8	2013-12-01 - 2013-12-07	7	2014-11-30 - 2014-12-06	7
2004-12-05 - 2004-12-11	28	2005-12-04 - 2005-12-10	24	2006-12-03 - 2006-12-09	16	2007-12-09 - 2007-12-15	13	2008-12-07 - 2008-12-13	11	2009-12-06 - 2009-12-12	13	2010-12-05 - 2010-12-11	9	2011-12-04 - 2011-12-10	9	2012-12-02 - 2012-12-08	8	2013-12-08 - 2013-12-14	5	2014-12-07 - 2014-12-13	6
2004-12-12 - 2004-12-18	17	2005-12-11 - 2005-12-17	16	2006-12-10 - 2006-12-16	11	2007-12-16 - 2007-12-22	13	2008-12-14 - 2008-12-20	12	2009-12-13 - 2009-12-19	9	2010-12-12 - 2010-12-18	7	2011-12-11 - 2011-12-17	5	2012-12-09 - 2012-12-15	6	2013-12-15 - 2013-12-21	3	2014-12-14 - 2014-12-20	4
2004-12-19 - 2004-12-25	23	2005-12-18 - 2005-12-24	19	2006-12-17 - 2006-12-23	11	2007-12-23 - 2007-12-29	8	2008-12-21 - 2008-12-27	6	2009-12-20 - 2009-12-26	7	2010-12-19 - 2010-12-25	4	2011-12-18 - 2011-12-24	5	2012-12-16 - 2012-12-22	5	2013-12-22 - 2013-12-28	5	2014-12-21 - 2014-12-27	3
2004-12-26 - 2005-01-01	16	2005-12-25 - 2005-12-31	20	2006-12-24 - 2006-12-30	11	2007-12-30 - 2008-01-05	9	2008-12-28 - 2009-01-03	6	2009-12-27 - 2010-01-02	6	2010-12-26 - 2011-01-01	8	2011-12-25 - 2011-12-31	4	2012-12-23 - 2012-12-29	3	2013-12-29 - 2014-01-04	5	2014-12-28 - 2015-01-03	3
				2006-12-31 - 2007-01-06	15											2012-12-30 - 2013-01-05	4
2015-01-04 - 2015-01-10	4
2015-01-11 - 2015-01-17	3
2015-01-18 - 2015-01-24	4
2015-01-25 - 2015-01-31	5
2015-02-01 - 2015-02-07	3
2015-02-08 - 2015-02-14	4
2015-02-15 - 2015-02-21	4
2015-02-22 - 2015-02-28	4
2015-03-01 - 2015-03-07	5
2015-03-08 - 2015-03-14	5
2015-03-15 - 2015-03-21	4
2015-03-22 - 2015-03-28	5
2015-03-29 - 2015-04-04	4
2015-04-05 - 2015-04-11	5
2015-04-12 - 2015-04-18	4
2015-04-19 - 2015-04-25	4
2015-04-26 - 2015-05-02	4
2015-05-03 - 2015-05-09	4
2015-05-10 - 2015-05-16	3
2015-05-17 - 2015-05-23	4
2015-05-24 - 2015-05-30	4
2015-05-31 - 2015-06-06	5
2015-06-07 - 2015-06-13	3
2015-06-14 - 2015-06-20	6
2015-06-21 - 2015-06-27	5
2015-06-28 - 2015-07-04	4
2015-07-05 - 2015-07-11	3
2015-07-12 - 2015-07-18	4
2015-07-19 - 2015-07-25	4
2015-07-26 - 2015-08-01	4
2015-08-02 - 2015-08-08	4
2015-08-09 - 2015-08-15	4
2015-08-16 - 2015-08-22	3
2015-08-23 - 2015-08-29	4
2015-08-30 - 2015-09-05	4
2015-09-06 - 2015-09-12	3
2015-09-13 - 2015-09-19	4
2015-09-20 - 2015-09-26	5
2015-09-27 - 2015-10-03	4
2015-10-04 - 2015-10-10	5
2015-10-11 - 2015-10-17	5
2015-10-18 - 2015-10-24	4
2015-10-25 - 2015-10-31	5
2015-11-01 - 2015-11-07	14
2015-11-08 - 2015-11-14	7
2015-11-15 - 2015-11-21	9
2015-11-22 - 2015-11-28	5
2015-11-29 - 2015-12-05	7
2015-12-06 - 2015-12-12	5
2015-12-13 - 2015-12-19	4
2015-12-20 - 2015-12-26	3
2015-12-27 - 2016-01-02	4
2016-01-03 - 2016-01-09	4
2016-01-10 - 2016-01-16	4
2016-01-17 - 2016-01-23	5
2016-01-24 - 2016-01-30	5
2016-01-31 - 2016-02-06	4
2016-02-07 - 2016-02-13	4
2016-02-14 - 2016-02-20	4
2016-02-21 - 2016-02-27	4
2016-02-28 - 2016-03-05	4
2016-03-06 - 2016-03-12	5
2016-03-13 - 2016-03-19	4
2016-03-20 - 2016-03-26	4
2016-03-27 - 2016-04-02	4
2016-04-03 - 2016-04-09	3
aids????
hiv	100
aids concern	35
aids day	20
????20
aid	20
world aids day	15
aids ??	15
??	10
hiv symptoms	10
charlie sheen aids	5
charlie sheen	5
magic johnson	5
hollywood superstar aids	0
international aids society	0
銝???aids
aids ??	瞈憓?hiv symptoms	瞈憓?aids concern	1.2
hiv	1.1
aid	0.4
????+40%
